# Supplementary material for: The Ability of Bumblebees Bombus terrestris (Hymenoptera: Apidae) to Detect Floral Humidity is Dependent Upon Environmental Humidity
Source: Environ Entomol. 2022 Jul 28;51(5):1010–9. doi: 10.1093/ee/nvac049 (PMC9585368; doi:10.1093/ee/nvac049)
Supplement: nvac049_suppl_Supplementary_Dataset [file nvac049_suppl_supplementary_dataset.txt]

environment	treatment	colony	correct	individual	period
low	control	E	7	1	10
low	control	A	6	2	10
low	control	E	8	3	10
low	control	E	8	4	10
low	control	B	6	5	10
low	control	A	7	6	10
low	control	B	3	7	10
low	control	B	6	8	10
low	control	A	7	9	10
low	control	B	5	10	10
low	control	B	6	11	10
low	control	B	4	12	10
low	dry	E	4	13	10
low	dry	A	3	14	10
low	dry	A	5	15	10
low	dry	A	5	16	10
low	dry	B	2	17	10
low	dry	B	5	18	10
low	dry	E	6	19	10
low	dry	A	5	20	10
low	dry	E	4	21	10
low	dry	B	7	22	10
low	dry	B	7	23	10
low	dry	E	4	24	10
low	humid	E	3	25	10
low	humid	A	6	26	10
low	humid	B	6	27	10
low	humid	A	4	28	10
low	humid	A	4	29	10
low	humid	A	7	30	10
low	humid	B	5	31	10
low	humid	B	4	32	10
low	humid	E	4	33	10
low	humid	E	5	34	10
low	humid	A	5	35	10
low	humid	B	5	36	10
ambient	control	E	8	37	10
ambient	control	E	5	38	10
ambient	control	E	4	39	10
ambient	control	A	4	40	10
ambient	control	E	3	41	10
ambient	control	E	6	42	10
ambient	control	B	6	43	10
ambient	control	B	5	44	10
ambient	control	A	3	45	10
ambient	control	A	6	46	10
ambient	control	E	6	47	10
ambient	control	E	5	48	10
ambient	dry	A	5	49	10
ambient	dry	A	6	50	10
ambient	dry	B	3	51	10
ambient	dry	B	6	52	10
ambient	dry	A	4	53	10
ambient	dry	A	5	54	10
ambient	dry	E	3	55	10
ambient	dry	B	4	56	10
ambient	dry	B	7	57	10
ambient	dry	E	6	58	10
ambient	dry	A	6	59	10
ambient	dry	A	1	60	10
ambient	humid	B	6	61	10
ambient	humid	B	6	62	10
ambient	humid	A	3	63	10
ambient	humid	A	3	64	10
ambient	humid	A	5	65	10
ambient	humid	E	7	66	10
ambient	humid	A	6	67	10
ambient	humid	A	6	68	10
ambient	humid	B	4	69	10
ambient	humid	B	2	70	10
ambient	humid	A	5	71	10
ambient	humid	A	3	72	10
medium	control	E	7	73	10
medium	control	B	5	74	10
medium	control	B	6	75	10
medium	control	A	7	76	10
medium	control	B	6	77	10
medium	control	A	5	78	10
medium	control	B	4	79	10
medium	control	A	6	80	10
medium	control	A	7	81	10
medium	control	B	5	82	10
medium	control	B	5	83	10
medium	control	E	6	84	10
medium	dry	A	4	85	10
medium	dry	B	5	86	10
medium	dry	B	5	87	10
medium	dry	E	5	88	10
medium	dry	A	4	89	10
medium	dry	A	4	90	10
medium	dry	E	6	91	10
medium	dry	E	7	92	10
medium	dry	E	5	93	10
medium	dry	unknown	4	94	10
medium	dry	unknown	5	95	10
medium	dry	unknown	7	96	10
medium	humid	E	5	97	10
medium	humid	B	3	98	10
medium	humid	B	6	99	10
medium	humid	B	5	100	10
medium	humid	B	6	101	10
medium	humid	E	5	102	10
medium	humid	A	5	103	10
medium	humid	A	5	104	10
medium	humid	A	5	105	10
medium	humid	unknown	3	106	10
medium	humid	unknown	2	107	10
medium	humid	unknown	6	108	10
high	control	E	7	109	10
high	control	A	6	110	10
high	control	E	4	111	10
high	control	E	7	112	10
high	control	B	6	113	10
high	control	A	8	114	10
high	control	B	6	115	10
high	control	B	5	116	10
high	control	A	4	117	10
high	control	B	6	118	10
high	control	B	5	119	10
high	control	B	4	120	10
high	dry	E	6	121	10
high	dry	A	6	122	10
high	dry	A	7	123	10
high	dry	A	4	124	10
high	dry	B	6	125	10
high	dry	B	5	126	10
high	dry	E	4	127	10
high	dry	A	4	128	10
high	dry	E	6	129	10
high	dry	B	5	130	10
high	dry	B	4	131	10
high	dry	E	7	132	10
high	humid	E	4	133	10
high	humid	A	3	134	10
high	humid	B	7	135	10
high	humid	A	6	136	10
high	humid	A	4	137	10
high	humid	A	6	138	10
high	humid	B	5	139	10
high	humid	B	5	140	10
high	humid	E	5	141	10
high	humid	E	2	142	10
high	humid	A	4	143	10
high	humid	B	6	144	10
low	control	E	7	1	20
low	control	A	4	2	20
low	control	E	6	3	20
low	control	E	6	4	20
low	control	B	7	5	20
low	control	A	6	6	20
low	control	B	6	7	20
low	control	B	7	8	20
low	control	A	7	9	20
low	control	B	6	10	20
low	control	B	5	11	20
low	control	B	2	12	20
low	dry	E	4	13	20
low	dry	A	4	14	20
low	dry	A	6	15	20
low	dry	A	5	16	20
low	dry	B	3	17	20
low	dry	B	6	18	20
low	dry	E	7	19	20
low	dry	A	6	20	20
low	dry	E	6	21	20
low	dry	B	5	22	20
low	dry	B	6	23	20
low	dry	E	4	24	20
low	humid	E	6	25	20
low	humid	A	5	26	20
low	humid	B	7	27	20
low	humid	A	6	28	20
low	humid	A	7	29	20
low	humid	A	7	30	20
low	humid	B	5	31	20
low	humid	B	6	32	20
low	humid	E	5	33	20
low	humid	E	6	34	20
low	humid	A	6	35	20
low	humid	B	5	36	20
ambient	control	E	6	37	20
ambient	control	E	4	38	20
ambient	control	E	7	39	20
ambient	control	A	5	40	20
ambient	control	E	6	41	20
ambient	control	E	5	42	20
ambient	control	B	7	43	20
ambient	control	B	8	44	20
ambient	control	A	7	45	20
ambient	control	A	5	46	20
ambient	control	E	5	47	20
ambient	control	E	6	48	20
ambient	dry	A	7	49	20
ambient	dry	A	6	50	20
ambient	dry	B	4	51	20
ambient	dry	B	4	52	20
ambient	dry	A	5	53	20
ambient	dry	A	5	54	20
ambient	dry	E	5	55	20
ambient	dry	B	6	56	20
ambient	dry	B	6	57	20
ambient	dry	E	4	58	20
ambient	dry	A	5	59	20
ambient	dry	A	6	60	20
ambient	humid	B	6	61	20
ambient	humid	B	5	62	20
ambient	humid	A	5	63	20
ambient	humid	A	5	64	20
ambient	humid	A	6	65	20
ambient	humid	E	5	66	20
ambient	humid	A	7	67	20
ambient	humid	A	4	68	20
ambient	humid	B	6	69	20
ambient	humid	B	6	70	20
ambient	humid	A	7	71	20
ambient	humid	A	5	72	20
medium	control	E	5	73	20
medium	control	B	6	74	20
medium	control	B	6	75	20
medium	control	A	8	76	20
medium	control	B	7	77	20
medium	control	A	6	78	20
medium	control	B	5	79	20
medium	control	A	6	80	20
medium	control	A	6	81	20
medium	control	B	5	82	20
medium	control	B	6	83	20
medium	control	E	6	84	20
medium	dry	A	5	85	20
medium	dry	B	5	86	20
medium	dry	B	5	87	20
medium	dry	E	4	88	20
medium	dry	A	5	89	20
medium	dry	A	7	90	20
medium	dry	E	6	91	20
medium	dry	E	7	92	20
medium	dry	E	8	93	20
medium	dry	unknown	6	94	20
medium	dry	unknown	7	95	20
medium	dry	unknown	7	96	20
medium	humid	E	4	97	20
medium	humid	B	6	98	20
medium	humid	B	6	99	20
medium	humid	B	6	100	20
medium	humid	B	8	101	20
medium	humid	E	5	102	20
medium	humid	A	3	103	20
medium	humid	A	6	104	20
medium	humid	A	7	105	20
medium	humid	unknown	6	106	20
medium	humid	unknown	6	107	20
medium	humid	unknown	6	108	20
high	control	E	6	109	20
high	control	A	4	110	20
high	control	E	3	111	20
high	control	E	7	112	20
high	control	B	4	113	20
high	control	A	7	114	20
high	control	B	5	115	20
high	control	B	3	116	20
high	control	A	3	117	20
high	control	B	3	118	20
high	control	B	6	119	20
high	control	B	6	120	20
high	dry	E	6	121	20
high	dry	A	7	122	20
high	dry	A	5	123	20
high	dry	A	5	124	20
high	dry	B	5	125	20
high	dry	B	6	126	20
high	dry	E	7	127	20
high	dry	A	4	128	20
high	dry	E	4	129	20
high	dry	B	6	130	20
high	dry	B	6	131	20
high	dry	E	6	132	20
high	humid	E	6	133	20
high	humid	A	5	134	20
high	humid	B	5	135	20
high	humid	A	5	136	20
high	humid	A	4	137	20
high	humid	A	6	138	20
high	humid	B	6	139	20
high	humid	B	5	140	20
high	humid	E	5	141	20
high	humid	E	6	142	20
high	humid	A	5	143	20
high	humid	B	5	144	20
low	control	E	5	1	30
low	control	A	6	2	30
low	control	E	4	3	30
low	control	E	6	4	30
low	control	B	4	5	30
low	control	A	4	6	30
low	control	B	5	7	30
low	control	B	4	8	30
low	control	A	5	9	30
low	control	B	7	10	30
low	control	B	4	11	30
low	control	B	6	12	30
low	dry	E	6	13	30
low	dry	A	6	14	30
low	dry	A	5	15	30
low	dry	A	8	16	30
low	dry	B	5	17	30
low	dry	B	7	18	30
low	dry	E	7	19	30
low	dry	A	7	20	30
low	dry	E	7	21	30
low	dry	B	6	22	30
low	dry	B	7	23	30
low	dry	E	6	24	30
low	humid	E	6	25	30
low	humid	A	6	26	30
low	humid	B	8	27	30
low	humid	A	7	28	30
low	humid	A	7	29	30
low	humid	A	7	30	30
low	humid	B	6	31	30
low	humid	B	5	32	30
low	humid	E	5	33	30
low	humid	E	8	34	30
low	humid	A	6	35	30
low	humid	B	6	36	30
ambient	control	E	5	37	30
ambient	control	E	5	38	30
ambient	control	E	6	39	30
ambient	control	A	6	40	30
ambient	control	E	4	41	30
ambient	control	E	8	42	30
ambient	control	B	5	43	30
ambient	control	B	5	44	30
ambient	control	A	6	45	30
ambient	control	A	5	46	30
ambient	control	E	5	47	30
ambient	control	E	5	48	30
ambient	dry	A	6	49	30
ambient	dry	A	5	50	30
ambient	dry	B	6	51	30
ambient	dry	B	5	52	30
ambient	dry	A	7	53	30
ambient	dry	A	5	54	30
ambient	dry	E	4	55	30
ambient	dry	B	5	56	30
ambient	dry	B	4	57	30
ambient	dry	E	4	58	30
ambient	dry	A	4	59	30
ambient	dry	A	5	60	30
ambient	humid	B	6	61	30
ambient	humid	B	7	62	30
ambient	humid	A	6	63	30
ambient	humid	A	6	64	30
ambient	humid	A	6	65	30
ambient	humid	E	5	66	30
ambient	humid	A	4	67	30
ambient	humid	A	6	68	30
ambient	humid	B	5	69	30
ambient	humid	B	6	70	30
ambient	humid	A	6	71	30
ambient	humid	A	5	72	30
medium	control	E	4	73	30
medium	control	B	5	74	30
medium	control	B	6	75	30
medium	control	A	7	76	30
medium	control	B	7	77	30
medium	control	A	4	78	30
medium	control	B	5	79	30
medium	control	A	6	80	30
medium	control	A	5	81	30
medium	control	B	7	82	30
medium	control	B	6	83	30
medium	control	E	7	84	30
medium	dry	A	7	85	30
medium	dry	B	7	86	30
medium	dry	B	8	87	30
medium	dry	E	6	88	30
medium	dry	A	7	89	30
medium	dry	A	5	90	30
medium	dry	E	6	91	30
medium	dry	E	7	92	30
medium	dry	E	6	93	30
medium	dry	unknown	6	94	30
medium	dry	unknown	6	95	30
medium	dry	unknown	6	96	30
medium	humid	E	9	97	30
medium	humid	B	6	98	30
medium	humid	B	6	99	30
medium	humid	B	6	100	30
medium	humid	B	7	101	30
medium	humid	E	6	102	30
medium	humid	A	8	103	30
medium	humid	A	5	104	30
medium	humid	A	7	105	30
medium	humid	unknown	7	106	30
medium	humid	unknown	7	107	30
medium	humid	unknown	8	108	30
high	control	E	6	109	30
high	control	A	5	110	30
high	control	E	7	111	30
high	control	E	6	112	30
high	control	B	6	113	30
high	control	A	3	114	30
high	control	B	5	115	30
high	control	B	4	116	30
high	control	A	7	117	30
high	control	B	6	118	30
high	control	B	5	119	30
high	control	B	6	120	30
high	dry	E	4	121	30
high	dry	A	4	122	30
high	dry	A	6	123	30
high	dry	A	6	124	30
high	dry	B	8	125	30
high	dry	B	5	126	30
high	dry	E	5	127	30
high	dry	A	6	128	30
high	dry	E	3	129	30
high	dry	B	5	130	30
high	dry	B	5	131	30
high	dry	E	6	132	30
high	humid	E	6	133	30
high	humid	A	5	134	30
high	humid	B	4	135	30
high	humid	A	5	136	30
high	humid	A	4	137	30
high	humid	A	4	138	30
high	humid	B	6	139	30
high	humid	B	4	140	30
high	humid	E	6	141	30
high	humid	E	6	142	30
high	humid	A	5	143	30
high	humid	B	5	144	30
low	control	E	6	1	40
low	control	A	5	2	40
low	control	E	5	3	40
low	control	E	5	4	40
low	control	B	6	5	40
low	control	A	5	6	40
low	control	B	4	7	40
low	control	B	3	8	40
low	control	A	4	9	40
low	control	B	5	10	40
low	control	B	5	11	40
low	control	B	7	12	40
low	dry	E	7	13	40
low	dry	A	7	14	40
low	dry	A	5	15	40
low	dry	A	8	16	40
low	dry	B	8	17	40
low	dry	B	8	18	40
low	dry	E	8	19	40
low	dry	A	8	20	40
low	dry	E	8	21	40
low	dry	B	8	22	40
low	dry	B	8	23	40
low	dry	E	8	24	40
low	humid	E	7	25	40
low	humid	A	10	26	40
low	humid	B	7	27	40
low	humid	A	7	28	40
low	humid	A	7	29	40
low	humid	A	6	30	40
low	humid	B	7	31	40
low	humid	B	8	32	40
low	humid	E	8	33	40
low	humid	E	5	34	40
low	humid	A	7	35	40
low	humid	B	7	36	40
ambient	control	E	4	37	40
ambient	control	E	5	38	40
ambient	control	E	6	39	40
ambient	control	A	6	40	40
ambient	control	E	4	41	40
ambient	control	E	6	42	40
ambient	control	B	7	43	40
ambient	control	B	7	44	40
ambient	control	A	7	45	40
ambient	control	A	5	46	40
ambient	control	E	6	47	40
ambient	control	E	4	48	40
ambient	dry	A	8	49	40
ambient	dry	A	5	50	40
ambient	dry	B	6	51	40
ambient	dry	B	5	52	40
ambient	dry	A	4	53	40
ambient	dry	A	7	54	40
ambient	dry	E	5	55	40
ambient	dry	B	6	56	40
ambient	dry	B	7	57	40
ambient	dry	E	6	58	40
ambient	dry	A	7	59	40
ambient	dry	A	5	60	40
ambient	humid	B	7	61	40
ambient	humid	B	5	62	40
ambient	humid	A	8	63	40
ambient	humid	A	5	64	40
ambient	humid	A	6	65	40
ambient	humid	E	6	66	40
ambient	humid	A	6	67	40
ambient	humid	A	7	68	40
ambient	humid	B	7	69	40
ambient	humid	B	5	70	40
ambient	humid	A	8	71	40
ambient	humid	A	4	72	40
medium	control	E	6	73	40
medium	control	B	6	74	40
medium	control	B	7	75	40
medium	control	A	5	76	40
medium	control	B	5	77	40
medium	control	A	5	78	40
medium	control	B	6	79	40
medium	control	A	7	80	40
medium	control	A	4	81	40
medium	control	B	5	82	40
medium	control	B	4	83	40
medium	control	E	5	84	40
medium	dry	A	7	85	40
medium	dry	B	7	86	40
medium	dry	B	9	87	40
medium	dry	E	7	88	40
medium	dry	A	7	89	40
medium	dry	A	7	90	40
medium	dry	E	7	91	40
medium	dry	E	10	92	40
medium	dry	E	6	93	40
medium	dry	unknown	7	94	40
medium	dry	unknown	6	95	40
medium	dry	unknown	6	96	40
medium	humid	E	7	97	40
medium	humid	B	4	98	40
medium	humid	B	7	99	40
medium	humid	B	5	100	40
medium	humid	B	7	101	40
medium	humid	E	7	102	40
medium	humid	A	6	103	40
medium	humid	A	7	104	40
medium	humid	A	7	105	40
medium	humid	unknown	7	106	40
medium	humid	unknown	6	107	40
medium	humid	unknown	6	108	40
high	control	E	6	109	40
high	control	A	2	110	40
high	control	E	5	111	40
high	control	E	5	112	40
high	control	B	5	113	40
high	control	A	5	114	40
high	control	B	5	115	40
high	control	B	1	116	40
high	control	A	5	117	40
high	control	B	6	118	40
high	control	B	5	119	40
high	control	B	4	120	40
high	dry	E	4	121	40
high	dry	A	5	122	40
high	dry	A	5	123	40
high	dry	A	6	124	40
high	dry	B	5	125	40
high	dry	B	7	126	40
high	dry	E	6	127	40
high	dry	A	4	128	40
high	dry	E	6	129	40
high	dry	B	6	130	40
high	dry	B	6	131	40
high	dry	E	7	132	40
high	humid	E	4	133	40
high	humid	A	3	134	40
high	humid	B	5	135	40
high	humid	A	6	136	40
high	humid	A	4	137	40
high	humid	A	4	138	40
high	humid	B	5	139	40
high	humid	B	6	140	40
high	humid	E	7	141	40
high	humid	E	5	142	40
high	humid	A	4	143	40
high	humid	B	5	144	40
low	control	E	7	1	50
low	control	A	7	2	50
low	control	E	5	3	50
low	control	E	6	4	50
low	control	B	7	5	50
low	control	A	6	6	50
low	control	B	7	7	50
low	control	B	6	8	50
low	control	A	5	9	50
low	control	B	6	10	50
low	control	B	6	11	50
low	control	B	6	12	50
low	dry	E	8	13	50
low	dry	A	8	14	50
low	dry	A	9	15	50
low	dry	A	10	16	50
low	dry	B	8	17	50
low	dry	B	7	18	50
low	dry	E	9	19	50
low	dry	A	8	20	50
low	dry	E	8	21	50
low	dry	B	9	22	50
low	dry	B	7	23	50
low	dry	E	8	24	50
low	humid	E	6	25	50
low	humid	A	7	26	50
low	humid	B	9	27	50
low	humid	A	6	28	50
low	humid	A	7	29	50
low	humid	A	5	30	50
low	humid	B	8	31	50
low	humid	B	8	32	50
low	humid	E	7	33	50
low	humid	E	3	34	50
low	humid	A	8	35	50
low	humid	B	7	36	50
ambient	control	E	4	37	50
ambient	control	E	4	38	50
ambient	control	E	3	39	50
ambient	control	A	7	40	50
ambient	control	E	7	41	50
ambient	control	E	6	42	50
ambient	control	B	7	43	50
ambient	control	B	6	44	50
ambient	control	A	4	45	50
ambient	control	A	7	46	50
ambient	control	E	6	47	50
ambient	control	E	5	48	50
ambient	dry	A	7	49	50
ambient	dry	A	9	50	50
ambient	dry	B	7	51	50
ambient	dry	B	6	52	50
ambient	dry	A	6	53	50
ambient	dry	A	7	54	50
ambient	dry	E	5	55	50
ambient	dry	B	6	56	50
ambient	dry	B	8	57	50
ambient	dry	E	7	58	50
ambient	dry	A	6	59	50
ambient	dry	A	6	60	50
ambient	humid	B	9	61	50
ambient	humid	B	10	62	50
ambient	humid	A	10	63	50
ambient	humid	A	6	64	50
ambient	humid	A	8	65	50
ambient	humid	E	8	66	50
ambient	humid	A	7	67	50
ambient	humid	A	8	68	50
ambient	humid	B	8	69	50
ambient	humid	B	7	70	50
ambient	humid	A	9	71	50
ambient	humid	A	6	72	50
medium	control	E	5	73	50
medium	control	B	5	74	50
medium	control	B	5	75	50
medium	control	A	6	76	50
medium	control	B	6	77	50
medium	control	A	6	78	50
medium	control	B	6	79	50
medium	control	A	4	80	50
medium	control	A	4	81	50
medium	control	B	6	82	50
medium	control	B	3	83	50
medium	control	E	5	84	50
medium	dry	A	8	85	50
medium	dry	B	8	86	50
medium	dry	B	8	87	50
medium	dry	E	8	88	50
medium	dry	A	9	89	50
medium	dry	A	8	90	50
medium	dry	E	10	91	50
medium	dry	E	8	92	50
medium	dry	E	8	93	50
medium	dry	unknown	7	94	50
medium	dry	unknown	9	95	50
medium	dry	unknown	8	96	50
medium	humid	E	8	97	50
medium	humid	B	5	98	50
medium	humid	B	7	99	50
medium	humid	B	7	100	50
medium	humid	B	6	101	50
medium	humid	E	9	102	50
medium	humid	A	4	103	50
medium	humid	A	8	104	50
medium	humid	A	6	105	50
medium	humid	unknown	6	106	50
medium	humid	unknown	5	107	50
medium	humid	unknown	7	108	50
high	control	E	5	109	50
high	control	A	3	110	50
high	control	E	4	111	50
high	control	E	3	112	50
high	control	B	6	113	50
high	control	A	4	114	50
high	control	B	4	115	50
high	control	B	2	116	50
high	control	A	4	117	50
high	control	B	5	118	50
high	control	B	5	119	50
high	control	B	4	120	50
high	dry	E	5	121	50
high	dry	A	8	122	50
high	dry	A	6	123	50
high	dry	A	7	124	50
high	dry	B	8	125	50
high	dry	B	8	126	50
high	dry	E	8	127	50
high	dry	A	6	128	50
high	dry	E	7	129	50
high	dry	B	5	130	50
high	dry	B	8	131	50
high	dry	E	7	132	50
high	humid	E	5	133	50
high	humid	A	5	134	50
high	humid	B	6	135	50
high	humid	A	7	136	50
high	humid	A	5	137	50
high	humid	A	6	138	50
high	humid	B	7	139	50
high	humid	B	5	140	50
high	humid	E	6	141	50
high	humid	E	5	142	50
high	humid	A	5	143	50
high	humid	B	5	144	50
low	control	E	7	1	60
low	control	A	4	2	60
low	control	E	6	3	60
low	control	E	7	4	60
low	control	B	6	5	60
low	control	A	5	6	60
low	control	B	6	7	60
low	control	B	6	8	60
low	control	A	6	9	60
low	control	B	7	10	60
low	control	B	7	11	60
low	control	B	6	12	60
low	dry	E	7	13	60
low	dry	A	9	14	60
low	dry	A	7	15	60
low	dry	A	8	16	60
low	dry	B	9	17	60
low	dry	B	8	18	60
low	dry	E	9	19	60
low	dry	A	9	20	60
low	dry	E	9	21	60
low	dry	B	9	22	60
low	dry	B	9	23	60
low	dry	E	10	24	60
low	humid	E	8	25	60
low	humid	A	8	26	60
low	humid	B	10	27	60
low	humid	A	9	28	60
low	humid	A	5	29	60
low	humid	A	7	30	60
low	humid	B	7	31	60
low	humid	B	9	32	60
low	humid	E	9	33	60
low	humid	E	7	34	60
low	humid	A	8	35	60
low	humid	B	8	36	60
ambient	control	E	5	37	60
ambient	control	E	3	38	60
ambient	control	E	5	39	60
ambient	control	A	5	40	60
ambient	control	E	4	41	60
ambient	control	E	3	42	60
ambient	control	B	5	43	60
ambient	control	B	4	44	60
ambient	control	A	5	45	60
ambient	control	A	4	46	60
ambient	control	E	4	47	60
ambient	control	E	3	48	60
ambient	dry	A	7	49	60
ambient	dry	A	7	50	60
ambient	dry	B	8	51	60
ambient	dry	B	7	52	60
ambient	dry	A	7	53	60
ambient	dry	A	7	54	60
ambient	dry	E	8	55	60
ambient	dry	B	9	56	60
ambient	dry	B	9	57	60
ambient	dry	E	8	58	60
ambient	dry	A	7	59	60
ambient	dry	A	8	60	60
ambient	humid	B	7	61	60
ambient	humid	B	8	62	60
ambient	humid	A	6	63	60
ambient	humid	A	8	64	60
ambient	humid	A	8	65	60
ambient	humid	E	7	66	60
ambient	humid	A	7	67	60
ambient	humid	A	7	68	60
ambient	humid	B	9	69	60
ambient	humid	B	8	70	60
ambient	humid	A	10	71	60
ambient	humid	A	7	72	60
medium	control	E	5	73	60
medium	control	B	4	74	60
medium	control	B	6	75	60
medium	control	A	5	76	60
medium	control	B	7	77	60
medium	control	A	7	78	60
medium	control	B	7	79	60
medium	control	A	5	80	60
medium	control	A	5	81	60
medium	control	B	6	82	60
medium	control	B	5	83	60
medium	control	E	7	84	60
medium	dry	A	8	85	60
medium	dry	B	10	86	60
medium	dry	B	10	87	60
medium	dry	E	6	88	60
medium	dry	A	7	89	60
medium	dry	A	10	90	60
medium	dry	E	8	91	60
medium	dry	E	9	92	60
medium	dry	E	9	93	60
medium	dry	unknown	7	94	60
medium	dry	unknown	8	95	60
medium	dry	unknown	9	96	60
medium	humid	E	8	97	60
medium	humid	B	8	98	60
medium	humid	B	9	99	60
medium	humid	B	7	100	60
medium	humid	B	7	101	60
medium	humid	E	7	102	60
medium	humid	A	8	103	60
medium	humid	A	8	104	60
medium	humid	A	7	105	60
medium	humid	unknown	8	106	60
medium	humid	unknown	6	107	60
medium	humid	unknown	7	108	60
high	control	E	5	109	60
high	control	A	8	110	60
high	control	E	6	111	60
high	control	E	4	112	60
high	control	B	6	113	60
high	control	A	5	114	60
high	control	B	5	115	60
high	control	B	7	116	60
high	control	A	6	117	60
high	control	B	6	118	60
high	control	B	5	119	60
high	control	B	5	120	60
high	dry	E	9	121	60
high	dry	A	8	122	60
high	dry	A	7	123	60
high	dry	A	8	124	60
high	dry	B	9	125	60
high	dry	B	8	126	60
high	dry	E	7	127	60
high	dry	A	8	128	60
high	dry	E	7	129	60
high	dry	B	6	130	60
high	dry	B	7	131	60
high	dry	E	8	132	60
high	humid	E	4	133	60
high	humid	A	5	134	60
high	humid	B	5	135	60
high	humid	A	6	136	60
high	humid	A	5	137	60
high	humid	A	6	138	60
high	humid	B	7	139	60
high	humid	B	6	140	60
high	humid	E	6	141	60
high	humid	E	6	142	60
high	humid	A	5	143	60
high	humid	B	5	144	60
low	control	E	5	1	70
low	control	A	7	2	70
low	control	E	7	3	70
low	control	E	8	4	70
low	control	B	3	5	70
low	control	A	7	6	70
low	control	B	5	7	70
low	control	B	7	8	70
low	control	A	4	9	70
low	control	B	8	10	70
low	control	B	5	11	70
low	control	B	6	12	70
low	dry	E	8	13	70
low	dry	A	0	14	70
low	dry	A	9	15	70
low	dry	A	10	16	70
low	dry	B	9	17	70
low	dry	B	9	18	70
low	dry	E	10	19	70
low	dry	A	9	20	70
low	dry	E	9	21	70
low	dry	B	10	22	70
low	dry	B	9	23	70
low	dry	E	9	24	70
low	humid	E	8	25	70
low	humid	A	7	26	70
low	humid	B	9	27	70
low	humid	A	9	28	70
low	humid	A	8	29	70
low	humid	A	10	30	70
low	humid	B	8	31	70
low	humid	B	9	32	70
low	humid	E	9	33	70
low	humid	E	8	34	70
low	humid	A	8	35	70
low	humid	B	9	36	70
ambient	control	E	7	37	70
ambient	control	E	6	38	70
ambient	control	E	4	39	70
ambient	control	A	5	40	70
ambient	control	E	5	41	70
ambient	control	E	7	42	70
ambient	control	B	6	43	70
ambient	control	B	7	44	70
ambient	control	A	4	45	70
ambient	control	A	5	46	70
ambient	control	E	5	47	70
ambient	control	E	4	48	70
ambient	dry	A	8	49	70
ambient	dry	A	9	50	70
ambient	dry	B	7	51	70
ambient	dry	B	9	52	70
ambient	dry	A	9	53	70
ambient	dry	A	9	54	70
ambient	dry	E	8	55	70
ambient	dry	B	10	56	70
ambient	dry	B	9	57	70
ambient	dry	E	9	58	70
ambient	dry	A	8	59	70
ambient	dry	A	8	60	70
ambient	humid	B	9	61	70
ambient	humid	B	7	62	70
ambient	humid	A	7	63	70
ambient	humid	A	8	64	70
ambient	humid	A	7	65	70
ambient	humid	E	7	66	70
ambient	humid	A	8	67	70
ambient	humid	A	8	68	70
ambient	humid	B	9	69	70
ambient	humid	B	10	70	70
ambient	humid	A	10	71	70
ambient	humid	A	9	72	70
medium	control	E	5	73	70
medium	control	B	5	74	70
medium	control	B	7	75	70
medium	control	A	5	76	70
medium	control	B	5	77	70
medium	control	A	5	78	70
medium	control	B	5	79	70
medium	control	A	6	80	70
medium	control	A	6	81	70
medium	control	B	4	82	70
medium	control	B	7	83	70
medium	control	E	6	84	70
medium	dry	A	9	85	70
medium	dry	B	8	86	70
medium	dry	B	9	87	70
medium	dry	E	8	88	70
medium	dry	A	10	89	70
medium	dry	A	10	90	70
medium	dry	E	8	91	70
medium	dry	E	10	92	70
medium	dry	E	8	93	70
medium	dry	unknown	10	94	70
medium	dry	unknown	9	95	70
medium	dry	unknown	9	96	70
medium	humid	E	9	97	70
medium	humid	B	6	98	70
medium	humid	B	10	99	70
medium	humid	B	7	100	70
medium	humid	B	7	101	70
medium	humid	E	8	102	70
medium	humid	A	9	103	70
medium	humid	A	8	104	70
medium	humid	A	9	105	70
medium	humid	unknown	8	106	70
medium	humid	unknown	7	107	70
medium	humid	unknown	8	108	70
high	control	E	6	109	70
high	control	A	6	110	70
high	control	E	5	111	70
high	control	E	7	112	70
high	control	B	7	113	70
high	control	A	6	114	70
high	control	B	4	115	70
high	control	B	5	116	70
high	control	A	5	117	70
high	control	B	6	118	70
high	control	B	3	119	70
high	control	B	5	120	70
high	dry	E	8	121	70
high	dry	A	9	122	70
high	dry	A	9	123	70
high	dry	A	9	124	70
high	dry	B	8	125	70
high	dry	B	8	126	70
high	dry	E	8	127	70
high	dry	A	8	128	70
high	dry	E	8	129	70
high	dry	B	9	130	70
high	dry	B	7	131	70
high	dry	E	7	132	70
high	humid	E	7	133	70
high	humid	A	5	134	70
high	humid	B	5	135	70
high	humid	A	6	136	70
high	humid	A	4	137	70
high	humid	A	5	138	70
high	humid	B	7	139	70
high	humid	B	6	140	70
high	humid	E	5	141	70
high	humid	E	6	142	70
high	humid	A	7	143	70
high	humid	B	9	144	70
