# Supplementary material for: The Ability of Bumblebees Bombus terrestris (Hymenoptera: Apidae) to Detect Floral Humidity is Dependent Upon Environmental Humidity
Source: Environ Entomol. 2022 Jul 28;51(5):1010–9. doi: 10.1093/ee/nvac049 (PMC9585368; doi:10.1093/ee/nvac049)
Supplement: nvac049_suppl_Harrison_Rands_code [file nvac049_suppl_harrison_rands_code.txt]

dat <- read.table("data_for_reanalysis.txt", header=T)
dat$environment <- as.factor(dat$environment)
dat$treatment <- as.factor(dat$treatment)
dat$colony <- as.factor(dat$colony)

library(nlme)
library(ggplot2)
library(emmeans)
library(sjPlot)


#INITIAL PRELIMINARY TESTS TO EXPLORE WHETHER COLONY IDENTITY INFLUENCES BEHAVIOUR

#Note that the home colony of six of the bees was not recorded, denoted in the 'colony column as 'unknown'.
#For this preliminary analysis, these six unidentified bees were initially removed from the analysis
subsetDat <- subset(dat, colony != "unknown")
# creating a subset of the bees with known home nests

#ideally, we would explore a three-way repeated measures mixed effects model with the following structure
# mod.INITIAL <- lme(correct ~ period * environment*  treatment, random = ~ period | colony / individual, data=SubsetDat, method="ML")
#but there is an insufficient amount of data to allow this model to be constructed.

#Instead, we explore the fit using the following, which allows interactions between period measured and either the environment or humidity regime
reducedLMEincludingColony <- lme(correct ~ period * environment +  treatment * period,
            random = ~ period | colony / individual, data=subsetDat, method="ML", control=list(msMaxIter=100,opt= "optim"))
qqnorm(reducedLMEincludingColony, ~ resid(., type = "p") | environment, abline = c(0,1))
qqnorm(reducedLMEincludingColony, ~ resid(., type = "p") | treatment, abline = c(0,1))
qqnorm(reducedLMEincludingColony, ~ resid(., type = "p") | period, abline = c(0,1))
#with exception of one outlier (kept in the model), residuals show little deviation from the expected fit, so model assumed to fit assumptions of lme

#comparing this model with a reduced model that doesn't include colony identity
reducedLMEexcludingColony <- lme(correct ~ period * environment +  treatment * period,
                                 random = ~ period | individual, data=subsetDat, method="ML", control=list(msMaxIter=100,opt= "optim"))
qqnorm(reducedLMEexcludingColony, ~ resid(., type = "p") | environment, abline = c(0,1))
qqnorm(reducedLMEexcludingColony, ~ resid(., type = "p") | treatment, abline = c(0,1))
qqnorm(reducedLMEexcludingColony, ~ resid(., type = "p") | period, abline = c(0,1))
#fit again mostly satisfactory, with one notable outlier (kept in the model), so assumed to fit assumptions

#testing whether including colony is important for model fit using 
anova(reducedLMEincludingColony, reducedLMEexcludingColony)
# gives 
#                          Model df      AIC      BIC    logLik   Test   L.Ratio p-value
#reducedLMEincludingColony     1 19 3141.716 3234.306 -1551.858                         
#reducedLMEexcludingColony     2 16 3136.406 3214.377 -1552.203 1 vs 2 0.6903288  0.8755
#
#So, including colony identity does not improve model fit.
#THEREFORE, ANALYSIS FROM THIS POINT DOES NOT INCLUDE COLONY IDENTITY


#FULL ANALYSIS
#This reverts to the full dataset and a model including full interactions (now possible given the amount of data but
#without having to includecolony identity) 
fullLME <- lme(correct ~ period * environment * treatment,
                                 random = ~ period |  individual, data=dat, method="ML")
#looking at fit of residuals to normal distribution - plotted three ways to mkae any problems easier to see
qqnorm(fullLME, ~ resid(., type = "p") | environment, abline = c(0,1))
qqnorm(fullLME, ~ resid(., type = "p") | treatment, abline = c(0,1))
qqnorm(fullLME, ~ resid(., type = "p") | period, abline = c(0,1))
#only one bad outlier again, with no reason to exclude it (especially given the size of the dataset) 
# - fairly snug fit to normal line for rest of residuals.
plot((fullLME))
#cloud not looking too bad - suggests residuals are homoscedastic, albeit with that one outlier

#Given that the model seems to have its assumptions met, we pick apart the results
summary(fullLME)
#gives the following (not repeating the correlation matrix here)
# Linear mixed-effects model fit by maximum likelihood
# Data: dat 
# AIC      BIC    logLik
# 3240.632 3378.272 -1592.316
#
# Random effects:
#   Formula: ~period | individual
# Structure: General positive-definite, Log-Cholesky parametrization
# StdDev       Corr  
# (Intercept) 2.787876e-01 (Intr)
# period      5.147203e-06 -0.001
# Residual    1.145647e+00       
#
# Fixed effects:  correct ~ period * environment * treatment 
#                                             Value Std.Error  DF   t-value p-value
# (Intercept)                              5.642857 0.2943905 852 19.167933  0.0000
# period                                  -0.008631 0.0063258 852 -1.364410  0.1728
# environmenthigh                         -0.511905 0.4163310 132 -1.229562  0.2210
# environmentlow                          -0.142857 0.4163310 132 -0.343134  0.7320
# environmentmedium                        0.238095 0.4163310 132  0.571889  0.5684
# treatmentdry                            -2.000000 0.4163310 132 -4.803870  0.0000
# treatmenthumid                          -1.535714 0.4163310 132 -3.688686  0.0003
# period:environmenthigh                   0.007440 0.0089460 852  0.831710  0.4058
# period:environmentlow                    0.014286 0.0089460 852  1.596883  0.1107
# period:environmentmedium                 0.001786 0.0089460 852  0.199610  0.8418
# period:treatmentdry                      0.073810 0.0089460 852  8.250562  0.0000
# period:treatmenthumid                    0.070238 0.0089460 852  7.851341  0.0000
# environmenthigh:treatmentdry             1.178571 0.5887810 132  2.001715  0.0474
# environmentlow:treatmentdry              0.714286 0.5887810 132  1.213160  0.2272
# environmentmedium:treatmentdry           0.678571 0.5887810 132  1.152502  0.2512
# environmenthigh:treatmenthumid           0.988095 0.5887810 132  1.678205  0.0957
# environmentlow:treatmenthumid            0.630952 0.5887810 132  1.071625  0.2858
# environmentmedium:treatmenthumid         0.285714 0.5887810 132  0.485264  0.6283
# period:environmenthigh:treatmentdry     -0.021429 0.0126516 852 -1.693750  0.0907
# period:environmentlow:treatmentdry      -0.009226 0.0126516 852 -0.729254  0.4660
# period:environmentmedium:treatmentdry   -0.001190 0.0126516 852 -0.094097  0.9251
# period:environmenthigh:treatmenthumid   -0.051786 0.0126516 852 -4.093229  0.0000
# period:environmentlow:treatmenthumid    -0.021131 0.0126516 852 -1.670226  0.0952
# period:environmentmedium:treatmenthumid -0.016369 0.0126516 852 -1.293837  0.1961

#So, higher level (two-way and three-way) interactions are important here, so the model results need to be picked apart carefully.
emmip(fullLME, period ~ environment | treatment)


#the following function, from sjPlot, plots graphs of the three possible two-way interactions and a combined plot with the three-way interaction
plot_model(fullLME, type="pred", terms = c("period", "environment", "treatment"), colors = c("orange1","black","violet","aquamarine4"))
#From these, the control situations do tend to be flatter and close to the 5/10 (= random choice) correct.
#Learning is shown by an increase in number correct over time, and the slopes for the dry and humid tests all increase fairly similarly, apart from
#where humid flowers are rewarding in the high humidity environment, which appear to be more difficult to learn, and look like they differ little from the control

#The following pulls out the estimated means, and does pairwise analysis on the contrasts.
#The results are included as a table and figure in the supplementary material 
full.emm <- emmeans(fullLME, ~period * environment * treatment)
pairs(full.emm, simple = "each", by = c("period", "treatment", "environment"))
